# Supplementary material for: The Impact of COVID-19 Zoo Closures on Behavioural and Physiological Parameters of Welfare in Primates
Source: Animals (Basel). 2022 Jun 24;12(13):1622. doi: 10.3390/ani12131622 (PMC9265073; doi:10.3390/ani12131622)
Supplement: Supplementary file 1 [file animals-12-01622-s001.zip]

Archive with 5 entries (3 files):
- animals-1750171-supplementary/
- animals-1750171-supplementary/Williams et al_Supplementary material/
- animals-1750171-supplementary/Williams et al_Supplementary material/Williams et al_Table S1.pdf
- animals-1750171-supplementary/Williams et al_Supplementary material/Williams et al_Table S2.pdf
- animals-1750171-supplementary/Williams et al_Supplementary material/Williams et al_Table S3.pdf
